# Supplementary material for: Polyethyleneimine Modified Two-Dimensional GO/MXene Composite Membranes with Enhanced Mg2+/Li+ Separation Performance for Salt Lake Brine
Source: Molecules. 2024 Sep 12;29(18):4326. doi: 10.3390/molecules29184326 (PMC11433666; doi:10.3390/molecules29184326)
Supplement: Supplementary file 1 [file molecules-29-04326-s001.zip]

Archive with 1 entries (1 files):
- molecules-3165974-supplementary.pdf
